# Supplementary material for: Circulating Tumour DNA (ctDNA) as a Predictor of Clinical Outcome in Non-Small Cell Lung Cancer Undergoing Targeted Therapies: A Systematic Review and Meta-Analysis
Source: Cancers (Basel). 2023 Apr 23;15(9):2425. doi: 10.3390/cancers15092425 (PMC10177293; doi:10.3390/cancers15092425)
Supplement: Supplementary file 1 [file cancers-15-02425-s001.zip]

Archive with 1 entries (1 files):
- cancers-2320601-supplementary.pptx
